# Supplementary material for: Three-Dimensional Printing of Bioinspired Hierarchical Structures for Enhanced Fog Collection Efficiency in 3D Space via Vat Photopolymerization
Source: Biomimetics (Basel). 2024 Dec 3;9(12):734. doi: 10.3390/biomimetics9120734 (PMC11673100; doi:10.3390/biomimetics9120734)
Supplement: Supplementary file 1 [file biomimetics-09-00734-s001.zip]

Archive with 1 entries (1 files):
- biomimetics-3281366-supplementary.pdf
